# Supplementary material for: A Scoping Review of the Implications and Applications of Body Composition Assessment in Locally Advanced and Locally Recurrent Rectal Cancer
Source: Cancers (Basel). 2025 Feb 28;17(5):846. doi: 10.3390/cancers17050846 (PMC11899338; doi:10.3390/cancers17050846)
Supplement: Supplementary file 1 [file cancers-17-00846-s001.zip]

Archive with 1 entries (1 files):
- cancers-3415417-Supplementary.pdf
